# Supplementary material for: Identification of age-specific gene regulators of La Crosse virus neuroinvasion and pathogenesis
Source: Nat Commun. 2023 May 18;14:2836. doi: 10.1038/s41467-023-37833-x (PMC10195820; doi:10.1038/s41467-023-37833-x)
Supplement: Supplementary file 4 — Source Data [file 41467_2023_37833_MOESM4_ESM.xlsx]

## Sheet: Figure 1
Efna2								H2q6
WM	-1.04286	-0.0728632	0.645137	-1.29529	0.661379	0.0157131		WM	-0.252424	-0.111758	0.304576	-0.0469673	0.317699	-0.347968
WL	-1.77553	-0.39653	-0.981863	-0.117287	0.32438	-0.0582867		WL	1.96558	-0.00775754	1.23291	0.840699	-0.7883	0.987033
AM	0.33347	1.68147	1.51214	2.01205	1.85838	0.962046		AM	2.31991	2.99791	2.96224	2.1567	1.89003	1.08737
AL	1.7908	1.87314	1.4878	1.91805	0.990046	1.25271		AL	1.79458	2.17491	2.89958	1.04403	1.26103	2.33937
Bst1								Mmp25
WM	-0.247301	0.213032	-0.00230005	0.328421	0.13742	-0.633913		WM	0.0618895	-0.191778	0.111889	-2.84457	0.771425	0.206426
WL	-0.530966	0.1797	-0.238635	0.154087	-0.289247	-0.158912		WL	0.735222	-2.45811	0.570889	-4.23091	0.575426	-0.199575
AM	-2.53166	-2.33293	-2.45466	-1.06558	-1.09459	-1.31226		AM	-0.918115	-1.66379	-2.63013	-4.17163	-2.19694	-5.32539
AL	-2.3513	-1.59663	-1.1393	-2.06291	-2.05958	-1.80658		AL	-3.99712	-5.03912	-0.697443	-0.527575	-3.33224	-0.504241
Clec4e								Cldn1
WM	-0.0811235	0.0712098	0.00587638	0.456438	-0.306228	-0.287895		WM	-1.74977	0.913554	-0.288117	1.17301	-0.949319	-2.13732
WL	0.344543	-5.51212	-0.548457	0.240438	0.0827718	0.900772		WL	-1.59479	-0.547447	-1.60345	-1.01365	-0.32432	-0.808986
AM	-0.823123	-2.70779	-0.609123	-1.7699	-5.72021	-4.96989		AM	-1.67176	-1.62478	-1.76312	-1.85932	-4.27766	-2.64498
AL	1.13154	-0.0892673	1.04854	-0.251562	1.30344	-0.843228		AL	0.652225	0.12956	1.11789	-0.423319	1.53868	-3.26832
Aqp1								Ttr
WOB	-1.11119	-1.39452	1.08781	0.915479	-2.78586			WOB	-12.3242	-9.32147	2.33423	-12.7124	-6.22044	-0.0864323
WCT	2.16681	1.47815	1.45915	2.88348	3.23281	1.75281		WCT	3.7759	1.59123	1.26923	1.83623	2.48323	4.2169
AOB	-1.11085	1.05948	-2.83485	-2.08919	2.17281	1.08281		AOB	-6.84776	-3.21676	-7.00583	-7.83683	-5.72906	-7.184
ACT	1.89348	2.88015	2.07115	3.85548	-0.224188	1.67881		ACT	3.7139	4.44023	1.24223	3.0589	3.72157	3.84157

## Sheet: Figure 2
6 hpi
si-NT	1.01022	1.11755	0.954003	0.931857	0.986371	0.830831	1.08859	1.00601	1.06857	1.00601
	1.01022	1.11755	0.954003	0.931857	0.986371
	0.830831	1.08859	1.00601	1.06857	1.00601
si-Bst1	0.965928	0.543441	0.632027	0.910911	0.973473	1.03353
	0.965928	0.543441	0.632027
	0.910911	0.973473	1.03353
si-Efna2	0.630324	0.616695	0.614991	1.58659	1.36386	1.48899
	0.630324	0.616695	0.614991
	1.58659	1.36386	1.48899
si-H2q6	0.989779	1.16695	1.11073	1.18368	1.12112	1.03854
	0.989779	1.16695	1.11073
	1.18368	1.12112	1.03854
si-IL10	0.703578	0.635434	0.691652	1.27127	1.54404	1.31381
	0.703578	0.635434	0.691652
	1.27127	1.54404	1.31381
si-Ppl	1.1908	0.960818	0.921635	1.42392	1.38138	1.97698
	1.1908	0.960818	0.921635
	1.42392	1.38138	1.97698
si-Mmp25	0.735945	0.894378	0.781942	1.08358	1.30881	1.11361
	0.735945	0.894378	0.781942
	1.08358	1.30881	1.11361
si-IL23a	0.76661	0.713799	0.662692	1.18869	1.27377	1.43393
	0.76661	0.713799	0.662692
	1.18869	1.27377	1.43393
si-L1Cam	0.732538	0.662692	0.69506	1.67417	1.72673	1.82182
	0.732538	0.662692	0.69506
	1.67417	1.72673	1.82182
si-Clec4e	1.70358	1.65758	1.50937	1.22122	1.1036	1.34885
	1.70358	1.65758	1.50937
	1.22122	1.1036	1.34885
si-Cldn1	0.831346	0.751278	1.00681	1.23624	1.24124	1.05105
	0.831346	0.751278	1.00681
	1.23624	1.24124	1.05105
si-Aqp1	0.633731	0.88586	0.632027	1.23123	1.30631	1.21622
	0.633731	0.88586	0.632027
	1.23123	1.30631	1.21622
si-Ttr	0.713799	0.805792	0.805792	0.930931	0.963463	0.905906
	0.713799	0.805792	0.805792
	0.930931	0.963463	0.905906
si-Cdh2	0.669506	1.15503	0.623509	1.05856	1.0986	1.07608
	0.669506	1.15503	0.623509
	1.05856	1.0986	1.07608
si-Gsn	0.684838	0.613288	0.649063	1.12112	1.07608	0.943443
	0.684838	0.613288	0.649063
	1.12112	1.07608	0.943443
si-Tjp1	0.870528	0.752981	0.776831	1.15115	1.14865	1.00601
	0.870528	0.752981	0.776831
	1.15115	1.14865	1.00601
si-Gja1	2.07155	1.59285	1.56559	1.41642	1.33634	1.40641
	2.07155	1.59285	1.56559
	1.41642	1.33634	1.40641
si-Ifnb	0.698467	0.954003	0.940375	2.02953	2.08459	3.35586
	0.698467	0.954003	0.940375
	2.02953	2.08459	3.35586
si-Ifna4	0.802385	0.890971	0.925926	0.855856	0.870871
	0.802385	0.890971
	0.925926	0.855856	0.870871
si-Irf7	2.60051	2.60051	2.23868	1.25152	1.16566	1.30845
	2.60051	2.60051	2.23868
	1.25152	1.16566	1.30845
si-Cldn5	0.801947	0.871773	0.895049	0.888479	1.01546	0.8129
	0.801947	0.871773	0.895049
	0.888479	1.01546	0.8129
si-Ccl11	0.770207	0.890817	0.725772	1.10494	1.07581	0.988616
	0.770207	0.890817	0.725772
	1.10494	1.07581	0.988616
si-Cxcl1	0.75328	0.662294	0.630554	0.966913	1.12492	1.0383
	0.75328	0.662294	0.630554
	0.966913	1.12492	1.0383
si-Ifitm3	3.16758	4.33771	4.0182	2.80003	2.36464	1.81065
	3.16758	4.33771	4.0182
	2.80003	2.36464	1.81065
si-Cdh1	0.983919	1.22514	0.956411	1.22944	1.29112	1.02003
	0.983919	1.22514	0.956411
	1.22944	1.29112	1.02003
si-Cdh5	1.00508	0.876005	0.814642	2.72635	2.33323	2.70218
	1.00508	0.876005	0.814642
	2.72635	2.33323	2.70218
si-Cldn3	1.11088	1.02835	0.823106	1.11978	1.16033	1.06172
	1.11088	1.02835	0.823106
	1.11978	1.16033	1.06172
si-Cdhr1	1.02412	1.2336	0.863309	1.16033	1.09028	1.01089
	1.02412	1.2336	0.863309
	1.16033	1.09028	1.01089
si-Mmp8	0.952179	1.10241	0.895049	1.19175	0.97567	0.916654
	0.952179	1.10241	0.895049
	1.19175	0.97567	0.916654
si-Mmp15	0.844266	0.911976	1.08549	1.246	1.19175	1.16566
	0.844266	0.911976	1.08549
	1.246	1.19175	1.16566
si-Cxcl10	1.02412	0.924672	1.04316	1.0522	1.10988	1.02917
	1.02412	0.924672	1.04316
	1.0522	1.10988	1.02917
si-Ly6c2	1.01989	0.937368	1.03259	2.85029	2.9015	2.49429
	1.01989	0.937368	1.03259
	2.85029	2.9015	2.49429
si-Vegfa	1.0474	0.895049	0.905628	0.933217	0.933217	0.842408
	1.0474	0.895049	0.905628
	0.933217	0.933217	0.842408
si-Agt	0.958527	0.979687	0.956411	1.21859	1.16033	1.0246
	0.958527	0.979687	0.956411
	1.21859	1.16033	1.0246
si-Tjp2	0.907744	0.865425	0.835802	1.36194	1.12492	1.01089
	0.907744	0.865425	0.835802
	1.36194	1.12492	1.01089
si-Cldn2	1.08972	0.911976	0.994499	1.0661	1.0246	1.07105
	1.08972	0.911976	0.994499
	1.0661	1.0246	1.07105
si-Upreg. Control	2.72232	4.08007	3.40204	1.28791	1.60307	2.41854	3.13373	3.21414	3.4215	5.54168
	2.72232	4.08007	3.40204	1.28791	1.60307
	2.41854	3.13373	3.21414	3.4215	5.54168
si-Downreg. Control	0.802385	0.698467	0.683135	0.608177	0.534923	1.02603	1.0035	1.02352	0.833333	0.755756
	0.802385	0.698467	0.683135	0.608177	0.534923
	1.02603	1.0035	1.02352	0.833333	0.755756
24 hpi
si-NT	0.998491	1.0429	0.960176	1.15523	0.843202	0.984749	0.886275	1.10763	0.820915	1.02135
	0.998491	1.0429	0.960176	1.15523	0.843202
	0.984749	0.886275	1.10763	0.820915	1.02135
si-Bst1	0.7062	0.877162	0.870196	1.19564	1.76732	1.54946
	0.7062	0.877162	0.870196
	1.19564	1.76732	1.54946
si-Efna2	0.887321	0.912284	0.764252	2.74074	2.68061	2.80087
	0.887321	0.912284	0.764252
	2.74074	2.68061	2.80087
si-H2q6	0.83014	0.673691	0.617961	0.773856	0.658824	0.905447
	0.83014	0.673691	0.617961
	0.773856	0.658824	0.905447
si-IL10	0.755254	0.860037	0.898061	1.53813	1.17386	1.37865
	0.755254	0.860037	0.898061
	1.53813	1.17386	1.37865
si-Ppl	0.577905	0.723325	0.720423	2.62309	2.67102	2.16122
	0.577905	0.723325	0.720423
	2.62309	2.67102	2.16122
si-Mmp25	0.983107	0.898061	0.712005	1.38911	1.24009	1.12331
	0.983107	0.898061	0.712005
	1.38911	1.24009	1.12331
si-IL23a	0.725938	0.703588	0.714617	2.04532	2.03834	1.35861
	0.725938	0.703588	0.714617
	2.04532	2.03834	1.35861
si-L1Cam	0.566585	0.712005	0.573261	2.36776	1.94336	1.6793
	0.566585	0.712005	0.573261
	2.36776	1.94336	1.6793
si-Clec4e	0.948856	1.14623	1.09747	1.81961	1.29586	1.97996
	0.948856	1.14623	1.09747
	1.81961	1.29586	1.97996
si-Cldn1	0.712005	0.866713	0.743353	1.52157	1.478	1.478
	0.712005	0.866713	0.743353
	1.52157	1.478	1.478
si-Aqp1	0.755254	0.676303	0.887321	1.35338	1.30545	1.30545
	0.755254	0.676303	0.887321
	1.35338	1.30545	1.30545
si-Ttr	0.967723	0.912284	0.923023	0.82963	1.04837	1.27233
	0.967723	0.912284	0.923023
	0.82963	1.04837	1.27233
si-Cdh2	0.870196	0.887321	0.887321	0.895861	0.953377	1.05969
	0.870196	0.887321	0.887321
	0.895861	0.953377	1.05969
si-Gsn	0.761059	0.671079	0.794729	0.54902	0.748584	0.863617
	0.761059	0.671079	0.794729
	0.54902	0.748584	0.863617
si-Tjp1	1.03884	0.770347	0.887321	1.33856	1.24444	1.23137
	1.03884	0.770347	0.887321
	1.33856	1.24444	1.23137
si-Gja1	1.31545	1.28962	1.07193	2.22484	1.6671	2.06797
	1.31545	1.28962	1.07193
	2.22484	1.6671	2.06797
si-Ifnb	0.880355	0.956403	0.887321	2.37037	2.2658	1.79346
	0.880355	0.956403	0.887321
	2.37037	2.2658	1.79346
si-Ifna4	0.956403	0.97527	0.7062	0.553377	0.351198	0.289325
	0.956403	0.97527	0.7062
	0.553377	0.351198	0.289325
si-Irf7	1.46271	1.36986	1.32078	0.473273	0.787815	0.550887
	1.46271	1.36986	1.32078
	0.473273	0.787815	0.550887
si-Cldn5	0.851979	0.86758	1.02245	0.314542	0.274276	0.29937
	0.851979	0.86758	1.02245
	0.314542	0.274276	0.29937
si-Ccl11	1.14117	1.0761	0.864536	1.05684	1.10002	1.06034
	1.14117	1.0761	0.864536
	1.05684	1.10002	1.06034
si-Cxcl1	1.00761	1.08029	0.886606	1.27218	1.58905	1.3422
	1.00761	1.08029	0.886606
	1.27218	1.58905	1.3422
si-Ifitm3	1.23212	1.41058	1.4258	0.951797	1.36555	1.31536
	1.23212	1.41058	1.4258
	0.951797	1.36555	1.31536
si-Cdh1	0.968037	0.701674	0.906393	1.29785	1.21324	1.16538
	0.968037	0.701674	0.906393
	1.29785	1.21324	1.16538
si-Cdh5	0.735921	0.777397	0.547565	2.27183	1.94561	2.81979
	0.735921	0.777397	0.547565
	2.27183	1.94561	2.81979
si-Cldn3	0.982116	1.12443	1.03006	0.587652	0.66585	0.688609
	0.982116	1.12443	1.03006
	0.587652	0.66585	0.688609
si-Cdhr1	0.851979	1.00761	0.652207	0.375233	0.746382	0.964636
	0.851979	1.00761	0.652207
	0.375233	0.746382	0.964636
si-Mmp8	0.833333	1.04528	0.827245	0.686275	1.06034	0.8345
	0.833333	1.04528	0.827245
	0.686275	1.06034	0.8345
si-Mmp15	0.797565	1.0605	0.827245	1.71744	1.31127	1.41223
	0.797565	1.0605	0.827245
	1.71744	1.31127	1.41223
si-Cxcl10	0.964612	1.1328	0.947108	1.10002	1.17705	1.21324
	0.964612	1.1328	0.947108
	1.10002	1.17705	1.21324
si-Ly6c2	1.04909	1.06849	1.03767	1.78221	2.16737	2.00572
	1.04909	1.06849	1.03767
	1.78221	2.16737	2.00572
si-Vegfa	0.763318	0.950533	0.877093	0.402661	0.499533	0.472106
	0.763318	0.950533	0.877093
	0.402661	0.499533	0.472106
si-Agt	0.86758	1.0761	0.943683	0.92612	0.936041	0.945378
	0.86758	1.0761	0.943683
	0.92612	0.936041	0.945378
si-Tjp2	0.893075	0.864536	0.730594	0.693277	1.21324	1.07843
	0.893075	0.864536	0.730594
	0.693277	1.21324	1.07843
si-Cldn2	0.657154	0.696728	0.654871	0.479692	0.438259	0.66585
	0.657154	0.696728	0.654871
	0.479692	0.438259	0.66585
si-Upreg. Control	1.18745	1.03884	1.29485	1.40079	1.14204	1.72327	2.2193	1.90009	1.9923
	0.915767	1.18745	1.03884	1.29485	1.40079
	1.14204	1.72327	2.2193	1.90009	1.9923
si-Downreg. Control	0.517532	0.555556	0.364565	0.562232	0.692558	0.685839	0.59085	0.623965	0.562232	0.692558
	0.517532	0.555556	0.364565	0.562232	0.692558
	0.685839	0.59085	0.623965	0.562232	0.692558
72 hpi
si-NT	0.968015	0.916904	0.998722	1.11929	0.997073	0.938602	0.889887	0.935663	1.02763	1.20821
	0.968015	0.916904	0.998722	1.11929	0.997073
	0.938602	0.889887	0.935663	1.02763	1.20821
si-Bst1	0.889493	0.615185	0.702774	1.26365	1.24076	1.14606
	0.889493	0.615185	0.702774
	1.26365	1.24076	1.14606
si-Efna2	0.589217	0.724414	0.721941	0.791618	0.723795	0.891567
	0.589217	0.724414	0.721941
	0.791618	0.723795	0.891567
si-H2q6	0.363134	0.473187	0.187544	0.620905	0.835083	0.556442
	0.363134	0.473187	0.187544
	0.620905	0.835083	0.556442
si-IL10	0.795928	0.647747	1.02366	0.894717	0.900386	1.32496
	0.795928	0.647747	1.02366
	0.894717	0.900386	1.32496
si-Ppl	1.04654	1.27901	1.06673	1.36507	1.21808	1.19562
	1.04654	1.27901	1.06673
	1.36507	1.21808	1.19562
si-Mmp25	0.888463	0.945757	0.863526	1.19499	1.20464	1.45347
	0.888463	0.945757	0.863526
	1.19499	1.20464	1.45347
si-IL23a	0.945344	0.938956	0.887639	0.691458	0.777969	0.48505
	0.945344	0.938956	0.887639
	0.691458	0.777969	0.48505
si-L1Cam	0.568196	0.741107	0.811385	0.974509	0.825004	0.86763
	0.568196	0.741107	0.811385
	0.974509	0.825004	0.86763
si-Clec4e	0.659082	1.09455	0.688141	0.893667	1.02028	0.880018
	0.659082	1.09455	0.688141
	0.893667	1.02028	0.880018
si-Cldn1	0.829315	0.596637	0.751206	0.901856	1.02889	1.26344
	0.829315	0.596637	0.751206
	0.901856	1.02889	1.26344
si-Aqp1	0.97935	1.09971	0.961626	0.67046	0.919914	0.802747
	0.97935	1.09971	0.961626
	0.67046	0.919914	0.802747
si-Ttr	0.656609	0.554182	0.623635	0.705737	0.497018	0.656602
	0.656609	0.554182	0.623635
	0.705737	0.497018	0.656602
si-Cdh2	0.910721	1.01645	0.636	1.11183	1.05577	0.972829
	0.910721	1.01645	0.636
	1.11183	1.05577	0.972829
si-Gsn	1.28746	0.853839	1.0554	0.562741	0.667311	1.06858
	1.28746	0.853839	1.0554
	0.562741	0.667311	1.06858
si-Tjp1	0.671036	0.770372	0.425992	0.872459	0.810726	0.723165
	0.671036	0.770372	0.425992
	0.872459	0.810726	0.723165
si-Gja1	0.826223	0.526153	0.586744	0.678649	0.86679	0.86931
	0.826223	0.526153	0.586744
	0.678649	0.86679	0.86931
si-Ifnb	0.789333	1.14381	0.773257	0.57324	0.788258	0.502058
	0.789333	1.14381	0.773257
	0.57324	0.788258	0.502058
si-Ifna4	1.14175	0.604056	0.920201	1.22417	1.0816	1.01188
	1.14175	0.604056	0.920201
	1.22417	1.0816	1.01188
si-Irf7	0.846069	0.891646	1.01775	0.790467	0.70491	0.534063
	0.846069	0.891646	1.01775
	0.790467	0.70491	0.534063
si-Cldn5	0.73093	1.149	1.00918	1.19168	1.57456	1.06574
	0.73093	1.149	1.00918
	1.19168	1.57456	1.06574
si-Ccl11	0.882393	0.926599	1.37859	1.02588	1.10346	1.28441
	0.882393	0.926599	1.37859
	1.02588	1.10346	1.28441
si-Cxcl1	1.14386	1.42862	1.31725	0.894888	0.735466	0.947763
	1.14386	1.42862	1.31725
	0.894888	0.735466	0.947763
si-Ifitm3	0.685697	0.557878	0.573984	0.726432	0.469763	1.00542
	0.685697	0.557878	0.573984
	0.726432	0.469763	1.00542
si-Cdh1	0.811802	1.04277	1.04928	0.800298	0.737857	1.23446
	0.811802	1.04277	1.04928
	0.800298	0.737857	1.23446
si-Cdh5	0.53766	0.944075	1.1723	0.215219	0.204326	0.222659
	0.53766	0.944075	1.1723
	0.215219	0.204326	0.222659
si-Cldn3	1.40052	1.54993	1.45741	0.789669	0.883463	1.37926
	1.40052	1.54993	1.45741
	0.789669	0.883463	1.37926
si-Cdhr1	0.697005	0.921458	1.18292	1.45154	1.39095	1.22383
	0.697005	0.921458	1.18292
	1.45154	1.39095	1.22383
si-Mmp8	0.950243	1.01809	0.806319	1.54374	1.47731	1.81953
	0.950243	1.01809	0.806319
	1.54374	1.47731	1.81953
si-Mmp15	0.662737	0.679186	1.0294	1.42975	1.21479	1.0033
	0.662737	0.679186	1.0294
	1.42975	1.21479	1.0033
si-Cxcl10	0.999589	0.921458	1.26448	0.969019	0.900999	1.04953
	0.999589	0.921458	1.26448
	0.969019	0.900999	1.04953
si-Ly6c2	0.822082	0.945788	0.787814	0.6709	0.926772	0.52928
	0.822082	0.945788	0.787814
	0.6709	0.926772	0.52928
si-Vegfa	0.904325	1.35906	1.19971	1.29397	1.48342	1.5804
	0.904325	1.35906	1.19971
	1.29397	1.48342	1.5804
si-Agt	0.858406	0.951271	0.980742	0.718727	0.655755	0.705176
	0.858406	0.951271	0.980742
	0.718727	0.655755	0.705176
si-Tjp2	1.02803	0.970461	1.71613	0.920927	0.94484	1.11861
	1.02803	0.970461	1.71613
	0.920927	0.94484	1.11861
si-Cldn2	1.02118	1.72949	1.48722	1.28866	1.61335	1.34286
	1.02118	1.72949	1.48722
	1.28866	1.61335	1.34286
si-Upreg. Control	0.481804	0.16894	0.541087	0.971489	0.879652	0.407057	0.390849	0.460995	1.42656	1.13429
	0.481804	0.16894	0.541087	0.971489	0.879652
	0.407057	0.390849	0.460995	1.42656	1.13429
si-Downreg. Control	2.02693	2.27537	2.6064	1.76307	2.4241	1.62105	2.00074	2.23137	1.89101	1.81688
	2.02693	2.27537	2.6064	1.76307	2.4241
	1.62105	2.00074	2.23137	1.89101	1.81688

## Sheet: Figure 3
Adult Primary BCECs
si-NT	1.30388	1.46646	0.618886	0.572933	1.3243	0.71348
si-Bst1	1.45276	1.70106	1.53606	1.2332	1.50301	1.3407
si-Efna2	1.99774	1.64409	1.62394	1.38262	1.48474	1.46646
si-H2q6	1.78733	1.69569	2.00392	1.45276	1.55998	1.40009
si-Clec4e	1.53606	1.04375	1.55031	1.45733	1.69058	1.43045
si-Gja1	1.52182	1.41728	1.48474	1.48931	1.46646	1.43045
si-Ifitm3	1.7274	1.19209	1.71692	1.31194	1.46189	1.43502
si-Ly6c2	1.3364	1.77066	1.39122	2.00392	2.02247	2.28878
si-Ifnar	1.62394	1.54547	1.46646	2.20547	1.77066	1.53606
Weanling Primary BCECs
si-NT	1.17182	0.845261	0.97401	0.893188	1.0496	1.06616
si-Bst1	1.0252	1.10036	1.09165	0.855282	0.845261	0.865521
si-Efna2	1.30841	0.989478	0.97401	0.848746	0.772281	1.05788
si-H2q6	1.75065	2.165	1.77134	1.02913	0.936322	1.08751
si-Clec4e	1.05788	1.25787	1.13108	1.47812	1.14001	1.03327
si-Gja1	0.92543	0.97401	1.12215	0.911052	1.00124	1.03327
si-Ifitm3	1.32388	1.34479	1.84258	1.15809	1.19513	1.19034
si-Ly6c2	1.13544	1.54347	1.00908	2.28765	2.2968	1.30318
si-Ifnar	2.04104	1.68965	1.90881	1.6964	1.96218	1.56787
Attachment/ Entry assay of top gene targets
si-NT	2006	2088	1977
si-Bst1	2158	2435	2182
si-Efna2	1858	1970	1778
si-H2q6	2166	2014	1872
si-Clec4e	2006	2150	2073
si-Gja1	1791	2096	1818
si-Ifitm3	2544	2737	2581
si-Ly6c2	2619	2944	2707
si-Ifnar	2104	1920	2058
si-NT	24	27.2	21.9
si-Bst1	26.7	30.1	28.1
si-Efna2	22.5	28.5	21.7
si-H2q6	26.8	22.7	19
si-Clec4e	23.2	27.5	28.5
si-Gja1	18.7	31.5	22.8
si-Ifitm3	30.7	32.3	30.8
si-Ly6c2	38.7	42.7	40.3
si-Ifnar	31	28.5	31.3
Plaque assay on top target genes
si-NT	100000000	5000000	10000000	5000000	50000000	10000000
si-Bst1	10000000	150000000	10000000
si-Efna2	500000000	500000000	150000000
si-H2q6	15000000	50000000	1000000
si-Ifitm3	50000000	5000000	20000000
si-Ly6c2	500000000	1500000000	350000000
si-Gja1	150000000	100000000	300000000
si-Clec4e	150000000	15000000	100000000

## Sheet: Figure 4
Treatment of rec-Efna2 in primary culture (Weanling)
LACV Control	0.432555	0.540315	0.616202	0.613167	1.78638	0.660216	0.707266	1.29208	1.34913	1.0128	1.34913	1.64075
LACV+Rec-EFNA2 (2 μg/ml)	0.708783	0.602542	0.632897	0.628344	0.947243	1.06219	0.573455	0.714371
LACV+Rec-EFNA2 (20 μg/ml)	0.676911	0.587365	0.552456	0.713337	0.604532	0.714371	0.511299
Treatment of rec-Efna2 in primary culture (Adult)
LACV Control	1.47442	1.27496	1.31928	0.758207	0.699884	0.741877	0.731378
LACV+Rec-EFNA2 (2 μg/ml)	0.617064	0.684719	0.699884	0.733711
LACV+Rec-EFNA2 (20 μg/ml)	0.682387	0.626396	0.68122	0.663723
Neurologic disease in Efna2-/- (m) mice
Days postinfection	Wildtype/Efna2+/- with Efna3 or 5 +/+, +/- or -/-	Efna2-/- with Efna3 or 5 +/+, +/- or -/-
8		1
8		1
9		1
11		1
15		1
22		0
22		0
22	0
22		0
22	0
22		0
22	0
22	0
22	0
22	0
22	0
22	0
22	0
22	0
22	0
8		1
8		1
8	1
10		1
10	1
22		0
22		0
22		0
22		0
22		0
22		0
22	0
22	0
22	0
22	0
22	0
22	0
22	0
22	0
22	0
Viral RNA in neurologic animal brains
WT/Efna2 +/- (m) NC	4.8463e-06	0.000419	0.030632	7.35e-06	0.000398	5.17e-05	0.046431	0.00037	0.126218	0.005816	0.832542	0.410307	0.004423	0.010219	0.595478	5.26466	10.3811	0.290953
WT/Efna2 +/- (m) C	25587.6	80.5976
Efna2 -/- (m) NC	0.331552	0.214895	7.89e-06	0.047486	0.07577	0.071165	0.082386	0.036236	0.053109	0.506236
Efna2 -/- (m) C	303.778	39.2309	597.131	15.4644	5.64267	2220.84	2251.43	2406.63
Early phase viral RNA in Efna2 knockout mice
Wildtype/Efna2+/- with Efna3 or 5 +/+, +/- or -/-	-0.175673	-1.00699	-1.26894	0.340702	-1.06151	1.70667	2.46798	-1.00224
Efna2-/- with Efna3 or 5 +/+, +/- or -/-	-1.0172	-0.942528	-1.13056	-0.26891	2.65849	6.50718	-0.91424	5.15386

## Sheet: Figure 5 
Adult (> 6 weeks) Wt vs Efna2-/- (s)
Days postinfection	WT	Efna2-/- (s)
9		1
22		0
22		0
22		0
22	0
22	0
22	0
22	0
22	0
22	0
22	0
22	0
9		1
22		0
22		0
9		1
8		1
8		1
9		1
8		1
10		1
10		1
9		1
22		0
22		0
22	0
22	0
22	0
13	1
22	0
22	0
22	0
22		0
22	0
22	0
22	0
22		0
22		0
22		0
22		0
22	0
22	0
22		0
22		0
22		0
22		0
22		0
22		0
22	0
22	0
22	0
22	0
22		0
22		0
22		0
10		1
22		0
9		1
9		1
10		1
22		0
10		1
22		0
22		0
22	0
22	0
22	0
22	0
10		1
22		0
22		0
LACV infection in Efna2-/- BCECs
24 hpi
WT	0.627694	1.04795	0.885335	0.989665	0.876518	0.638225	1.05873	1.00975	1.0913	0.855946	1.1753	1.03742	1.00289	1.0695	1.25318	1.35408	1.02689	0.999706	0.893991	0.930682	0.993937	0.877816	1.01971	1.0234	1.10099	0.778133	0.712773	1.23762	0.877816	1.10506	1.29785	1.23315	0.917137
Efna2-/-	1.42437	1.45842	1.37711	1.57083	1.53948	1.51866	1.21571	1.21963	1.30927	1.21571	1.29163	0.92501	1.38641	1.48829	1.50862	1.1753	1.34061	1.37245	0.94094	0.881104	0.747491	1.05377	0.910561	1.19317	1.14202	0.655304	1.32665	1.45343	1.34125	1.22408	1.31219	1.41674	1.43239
48 hpi
WT	0.737994	0.999797	0.918802	0.966587	0.879504	0.953672	1.03393	0.979687	1.00312	0.986329	0.976366	0.940758	1.05515	1.14795	1.02009	1.07673	1.14407	1.17931
Efna2-/-	0.909577	1.08762	1.2116	1.20348	1.14407	1.21566	1.22396	0.947215	1.20754	1.06585	1.08762	0.773602	1.16751	1.22802	1.17931	1.33171	1.1557	1.07673
Cell survival in Efna2-/- BCECs (48 hpi)
WT	0.938956	1.00672	1.45198	1.03121	0.921094	0.876899	0.986465	1.02532	0.952951	0.92091	0.935825	0.951662	1.00862	1.05911	0.794068	1.04543	1.01441	0.913967	1.25631	0.981279	1.00494	1.05227	0.996529	0.872949
Efna2-/-	0.679864	0.953503	0.80766	1.46579	0.686861	0.592027	0.56551	0.821471	0.592763	0.555197	0.680969	0.575085	0.424379	0.533761	0.73517	0.826146	0.937106	0.688894	0.401767	0.646298	0.550063	0.941313	0.54533	0.714135
Cell survival in Efna2-/- BCECs (96 hpi)
WT	0.770725	1.00475	1.39206	1.36917	0.993092	1.41451	1.27116	1.5747	0.80829	1.48143	0.92487	1.04361	0.616149	0.715889	0.592401	0.675734	0.57513	0.776339
Efna2-/-	0.88342	0.707686	0.760794	0.741796	0.646373	0.785838	0.624352	0.642487	0.816494	0.790155	0.85924	0.982297
Vascular leakage in Efna2-/- mice
WT	0	0	0	0	0
Efna2-/-	1	2	0	0	3	2	2

## Sheet: Figure 6
Effect of 4-PBA treatment in vitro
Infection
	Untreated				PBA 10mM				PBA 5mM				PBA 2.5mM
24 hpi	1184	1582	1439	1292	1479	1494	1504	1524	1341	1401	1454	1524	1411	1328	2478	3106
48 hpi	2589	2503	3106	3095	3591	2903	3159	3023	2114	2864	2554	2678	2913	2705	2826	2845
96 hpi	4381	4864	5437	6264	4193	3664	3323	3460	2642	3159	3180	3267	3212	3689	3495	3854
Cell count
	Untreated				PBA 10mM				PBA 5mM				PBA 2.5mM
24 hpi	19882	20001	19583	18136	19202	17766	18069	16824	17415	17238	17048	16761	17610	17887	8197	7629
48 hpi	12007	13894	10282	10455	8912	9645	10402	10769	14810	10785	11815	12737	7841	8725	10409	13422
96 hpi	7995	3098	1579	684	16377	18046	19239	18535	19268	17573	18137	18068	14014	12936	15020	16261
Cx43 and LACV localization on 4-PBA treatment
PBA 0mM	0.32107	0.151786	0.35	0.594724	0.578261	0.387097	0.681452	0.53	0.447059	0.373057	0.463014	0.376673	0.45082	0.289562	0.430556	0.260504	0.487903	0.442105	0.364486	0.438776	0.226415	0.173375	0.405594	0.304833	0.4
PBA 2.5 mM	0.487889	0.615776	0.33	0.551802	0.484574	0.273418	0.380165	0.39	0.431072	0.458136	0.281481	0.252475	0.265918	0.282967	0.261498	0.213861	0.186726	0.181513	0.236283	0.322034	0.243363	0.168085	0.23913	0.172303	0.195572
PBA 5 mM	0.537109	0.691525	0.58	0.5	0.536364	0.566337	0.642857	0.68	0.616633	0.700893	0.806295	0.685366	0.811881	0.600343	0.702765	0.858974	0.665301	0.840909	0.797348	0.765653	0.827236	0.744337	0.865125	0.723982	0.762411
PBA 10 mM	0.391111	0.443478	0.42	0.459108	0.447735	0.511482	0.658065	0.56	0.400773	0.31068	0.345483	0.3879	0.462998	0.450593	0.382867	0.391867	0.663636	1.02591	0.605856	0.40257	0.374194	0.863014	0.876147	0.761574	0.32363
4-PBA treatment in vivo (neurologic endpoint)
Days postinfection	LV	LP
6	1
6	1
6	1
7	1
7	1
7	1
7	1
7		1
7		1
8	1
8	1
8		1
8		1
8		1
8		1
9		1
11		1
14		0
Cx43 expression on 4-PBA treatment
PBA 0mM	1.12939	1.20563	1.33862
PBA 2.5 mM	1.16102	1.05398	1.64215
PBA 5 mM	1.75219	1.86176	1.6341
PBA 10mM	1.07793	1.2049	2.58892
RNA expression in vivo (3 dpi)
Lacv
LV	0.98879	2.3468	0.003426	0.001679	3.27093	2.3746	0.000373	0.011133	0.002269
LP	0.000201	0.000906	0.003398	0.049242	0.666845	8.68e-06	0.00036	0.001119	8.68e-06	3.9e-05	9.94e-07
Gja1
LV	0.866092	1.37135	0.985012	0.968164	0.996878	0.812504	0.945036	1.17841	0.875641
LP	1.13659	1.34565	1.24004	1.50806	0.98892	1.17578	1.05349	1.05389	1.25234	1.21935	1.15183

## Sheet: Suppl. Figure 2
Standardization of si RNA concentration and reagent
	Cell control								PFA Fixed control				Lethal (50 nM)				NT (50nM)
RNAiMAX 0.6	796434	783573	810344	835514	793268	793266	816716	619202	3625	2886	2844	2574	679361	566271	600974	600400	785831	808254	781489	843832
RNAiMAX 1.2													537383	492277	448747	411663	616315	566721	575898	834394
RNAiMAX 1.8													309263	192586	242788	183216	283238	307657	436808	461176
Transit TKO 1													676376	563674	530968	575537	768344	759572	772476	783998
Transit TKO 1.5													543946	445126	385727	403740	710799	712216	689398	713208
Transit TKO 2													252687	123224	197710	219126	749277	752045	776833	733085

## Sheet: Suppl. Figure 4
Validation of Group 2 genes in primary adult BCECs
si-NT	1.19495	0.797281	0.941005	1.07696	0.948774	1.04103
si-Cldn2	0.822044	0.935664	1.00121	1.85239	1.44647	1.33722
si-Tjp2	0.435543	0.755523	0.757951	1.09201	0.884681	0.990046
si-Cldn5	1.82666	1.5261	1.51736	0.463219	0.578781	0.602088
si-Vegfa	0.658412	0.810876	1.11095	0.786113	0.869629	1.23574
si-Mmp8	0.749211	0.820102	0.992474	1.33722	1.19495	1.23574
si-Mmp25	0.557902	0.583637	0.786113	0.904588	0.902161	0.745327
si-Gsn	1.18135	0.914785	1.18135	1.00947	1.20855	1.01821
si-CltcRab	0.810876	1.41054	1.05899	1.26778	0.907016	1.04394
Validation of Group 2 genes in primary weanling BCECs
si-NT	1.07999	0.879354	1.02635	0.931003	1.0833
si-Cldn2	1.01973	0.950205	0.8383	1.35346	1.65144	1.34883
si-Tjp2	0.646934	0.765462	0.701232	1.23162	1.19057	1.14356
si-Cldn5	1.80903	2.43411	1.9163	0.606542	0.570785	0.666799
si-Vegfa	0.864124	0.644286	0.940273	0.813137	0.943584	1.09853
si-Mmp8	0.684678	0.570785	0.773407	1.09058	1.05085	1.09853
si-Mmp25	0.678056	0.687326	0.638326	0.799894	0.876043	0.950205
si-Gsn	0.969408	1.24023	1.07999	1.17865	1.21904	1.19057
si-CltcRab	1.05085	1.06211	1.15945	0.867435	1.12833	1.24421

## Sheet: Suppl. Figure 5
Lacv expression (normalized to control) in brain RNA
LV	3.8034	1.16237	1.07277	0.911227	0.000104	0.458445	0.302011	0.751501	0.538178
LP	3.9929	1.01282	1.04527	0.86759	3.53e-05	0.709726	0.506179	1.71576	0.924889
Gja1 expression (normalized to control) in brain RNA
LV	0.419636	1.02809	1.04603	1.1168	1.22037	0.950518	0.627733	0.736479	1.85328
LP	1.21009	0.663909	0.880731	1.27791	1.31991	1.66111	0.484465	2.58285	0.193326
